# Supplementary material for: Quanfima: An open source Python package for automated fiber analysis of biomaterials
Source: PLoS One. 2019 Apr 11;14(4):e0215137. doi: 10.1371/journal.pone.0215137 (PMC6459545; doi:10.1371/journal.pone.0215137)
Supplement: S1 File — (IPYNB) [file pone.0215137.s004.ipynb]

# %% [markdown]
## Install quanfima

# %% [code]
!pip install -U quanfima

# %% [markdown]
## Download PCL datasets

# %% [code]
!wget --no-check-certificate 'https://docs.google.com/uc?export=download&id=1FMx_rjsUFKV4CX8aHbNR6AhcmuT6gt7v' \
-O ../packet_test/sample1_8bit_256x256x256.raw

# %% [code]
!wget --no-check-certificate 'https://docs.google.com/uc?export=download&id=1N57_FA6Oaw5IEuR87HBNfr71ly1cHCPy' \
-O ../packet_test/sample3_8bit_256x256x256.raw

# %% [code]
%matplotlib inline
import matplotlib.pyplot as plt
import numpy as np

# %% [markdown]
## Open datasets

# %% [code]
sample1 = np.memmap('../packet_test/sample1_8bit_256x256x256.raw',
                    shape=(256,256,256), dtype=np.uint8, mode='r')

# %% [code]
sample3 = np.memmap('../packet_test/sample3_8bit_256x256x256.raw',
                    shape=(256,256,256), dtype=np.uint8, mode='r')

# %% [markdown]
## Perfrom segmentation of datasets

# %% [code]
def segment_data(data):
    from skimage import filters
    
    out = np.zeros_like(data)
    for i in xrange(data.shape[0]):
        out[i] = (data[i] > filters.threshold_otsu(data[i])).astype(out.dtype)
    
    return out

# %% [code]
sample1_seg = segment_data(sample1)

# %% [code]
sample3_seg = segment_data(sample3)

# %% [markdown]
## Perform orientation analysis

# %% [code]
from quanfima import morphology as mrph
from quanfima import visualization as vis
from quanfima import utils

# %% [code]
# prepare data and analyze fibers
data1, skel1, skel_thick1 = utils.prepare_data(sample1_seg)
data3, skel3, skel_thick3 = utils.prepare_data(sample3_seg)

# %% [code]
oprops1 =  mrph.estimate_tensor_parallel('sample1_orientation_w22', skel1,
                                         skel_thick1, 22,
                                         '../packet_test')

oprops3 =  mrph.estimate_tensor_parallel('sample3_orientation_w22', skel3,
                                         skel_thick3, 22,
                                         '../packet_test')

# %% [markdown]
## Perform diameter analysis

# %% [code]
# odata1 = np.load(oprops1['output_path']).item()
# odata3 = np.load(oprops3['output_path']).item()
odata1 = np.load('../packet_test/sample1_orientation_w22.npy').item()
odata3 = np.load('../packet_test/sample3_orientation_w22.npy').item()

# %% [code]
lat1, azth1, new_skel1 = odata1['lat'], odata1['azth'], odata1['skeleton']
lat3, azth3, new_skel3 = odata3['lat'], odata3['azth'], odata3['skeleton']

# %% [code]
dprops1 = mrph.estimate_diameter_single_run('sample1_diameter',
                                            '../packet_test',
                                            data1, new_skel1, lat1, azth1)

dprops3 = mrph.estimate_diameter_single_run('sample3_diameter',
                                            '../packet_test',
                                            data3, new_skel3, lat3, azth3)

# %% [code]
#dmtr1 = np.load(dprops1['output_path']).item()['diameter']
#dmtr3 = np.load(dprops3['output_path']).item()['diameter']
dmtr1 = np.load('../packet_test/sample1_diameter.npy').item()['diameter']
dmtr3 = np.load('../packet_test/sample3_diameter.npy').item()['diameter']

# %% [markdown]
## Plot orientation

# %% [markdown]
### Sample 1

# %% [code]
vis.plot_histogram_fig(np.rad2deg(lat1[lat1 > 0].flatten()),25, 
                       np.linspace(0, 90, num=7).astype(np.int8),
                       '#E36F3C', xlabel='Orientation, [deg.]', 
                       ylabel='Amount, [%]', figsize=(8.5,4.5),
                       xlim=(0, 90), ylim=(0, 0.32))

# %% [code]
vis.plot_histogram_fig(np.rad2deg(azth1[azth1 != 0].flatten()),22, 
                       np.linspace(-90, 90, num=7).astype(np.int8),
                       '#E36F3C', xlabel='Orientation, [deg.]', 
                       ylabel='Amount, [%]', figsize=(8.5,4.5),
                       xlim=(-90,90), ylim=(0,0.32))

# %% [markdown]
### Sample 3

# %% [code]
vis.plot_histogram_fig(np.rad2deg(lat3[lat3 > 0].flatten()),25, 
                       np.linspace(0, 90, num=7).astype(np.int8),
                       '#2A80B9', xlabel='Orientation, [deg.]', 
                       ylabel='Amount, [%]', figsize=(8.5,4.5),
                       xlim=(0, 90), ylim=(0, 0.32))

# %% [code]
vis.plot_histogram_fig(np.rad2deg(azth3[azth3 != 0].flatten()),22, 
                       np.linspace(-90, 90, num=7).astype(np.int8),
                       '#2A80B9', xlabel='Orientation, [deg.]', 
                       ylabel='Amount, [%]', figsize=(8.5,4.5),
                       xlim=(-90,90), ylim=(0, 0.32))

# %% [markdown]
## Plot diameter

# %% [code]
unit_scale = 1.81

# %% [markdown]
### Sample 1

# %% [code]
vis.plot_histogram_fig(dmtr1[dmtr1 > 0].flatten() * unit_scale, 300, 
                       np.linspace(0, 100, num=11).astype(np.int8),
                       '#E36F3C', xlabel='Diameter, [$\mu{m}$]', 
                       ylabel='Amount, [%]', figsize=(8.5,4.5),
                       xlim=(0, 100), ylim=(0, 0.4))

# %% [markdown]
### Sample 3

# %% [code]
vis.plot_histogram_fig(dmtr3[dmtr3 > 0].flatten() * unit_scale, 300, 
                       np.linspace(0, 100, num=11).astype(np.int8),
                       '#2A80B9', xlabel='Diameter, [$\mu{m}$]', 
                       ylabel='Amount, [%]', figsize=(8.5,4.5),
                       xlim=(0, 100), ylim=(0, 0.4))
